# Supplementary material for: Consequences of SUR2[A478V] Mutation in Skeletal Muscle of Murine Model of Cantu Syndrome
Source: Cells. 2021 Jul 15;10(7):1791. doi: 10.3390/cells10071791 (PMC8307364; doi:10.3390/cells10071791)
Supplement: Supplementary file 1 [file cells-10-01791-s001.zip]

Archive with 1 entries (1 files):
- cells-1250024-supplementary.pdf
